# Supplementary material for: Probiotics Attenuate Food Allergy via Short-Chain Fatty Acids-Mediated Immune Modulation and Gut Barrier Restoration
Source: Foods. 2025 Nov 18;14(22):3953. doi: 10.3390/foods14223953 (PMC12652458; doi:10.3390/foods14223953)
Supplement: Supplementary file 1 [file foods-14-03953-s001.zip]

Archive with 2 entries (2 files):
- Supplementary Figure S1 and Table S1.pdf
- Supplementary Table S2.pdf
